# Supplementary material for: Liquid Biopsy Biomarkers in Metastatic Castration-Resistant Prostate Cancer Treated with Second-Generation Antiandrogens: Ready for Clinical Practice? A Systematic Review
Source: Cancers (Basel). 2025 Jul 27;17(15):2482. doi: 10.3390/cancers17152482 (PMC12345691; doi:10.3390/cancers17152482)
Supplement: Supplementary file 1 [file cancers-17-02482-s001.zip]

Archive with 3 entries (3 files):
- Supplementary Data 1.pdf
- Supplementary Data 2.pdf
- Supplementary Data 3.pdf
